# Supplementary material for: The High Impact of Staphylococcus aureus Biofilm Culture Medium on In Vitro Outcomes of Antimicrobial Activity of Wound Antiseptics and Antibiotic
Source: Pathogens. 2021 Oct 26;10(11):1385. doi: 10.3390/pathogens10111385 (PMC8626063; doi:10.3390/pathogens10111385)
Supplement: Supplementary file 1 [file pathogens-10-01385-s001.zip]

Archive with 1 entries (1 files):
- pathogens-1386256-supplementary.pdf
